# Supplementary material for: Deep learning for automatic head and neck lymph node level delineation provides expert-level accuracy
Source: Front Oncol. 2023 Feb 16;13:1115258. doi: 10.3389/fonc.2023.1115258 (PMC9978473; doi:10.3389/fonc.2023.1115258)
Supplement: Supplementary file 1 [file DataSheet_1.zip]

Archive with 1 entries (1 files):
- Adjust3DCNNcontoursToCTslicePlaneOrientation.py
