# Supplementary material for: Deep learning for automatic head and neck lymph node level delineation provides expert-level accuracy
Source: Front Oncol. 2023 Feb 16;13:1115258. doi: 10.3389/fonc.2023.1115258 (PMC9978473; doi:10.3389/fonc.2023.1115258)
Supplement: Supplementary file 2 [file DataSheet_2.zip]

Archive with 2 entries (2 files):
- HN_Lvl_Blinded_Review.py
- icon.png
